# Supplementary material for: Hsa-miR-34a mediated repression of corticotrophin releasing hormone receptor 1 regulates pro-opiomelanocortin expression in patients with complex regional pain syndrome
Source: J Transl Med. 2016 Mar 3;14:64. doi: 10.1186/s12967-016-0820-1 (PMC4778288; doi:10.1186/s12967-016-0820-1)
Supplement: Supplementary file 5 — 10.1186/s12967-016-0820-1 Patient demographics and correlation studies. Sheets 1 and 2. Control and patient information including clinical parameters; Sheet 3. Key; Sheet 4. Pain relief determined using McGill and NRS scores of CRPS patients and their average percent change after receiving ketamine therapy; Sheet 5. Correlation analysis for relative expression of miR-34a, POMC mRNA levels, pain relief, BMI and body weight; Sheets 6 and 7. We analyzed the body weight and BMI reported for two independent cohorts of CRPS patients from previous studies [20, 21]. Sheet 6. Patient information from Goldberg et al. 2010. The treatment regimen in this study was identical to ours; Sheet 7. Patient information from Schwartzman et al. 2009. Treatment regimen differed from our study in that the patients received a lower dose (25 mg/h daily) of ketamine in an outpatient setting for 10 days. In our study ketamine was infused to patients with refractory CRPS over 5.5 days as described [6]. The infusion rate began at 10 mg/h and was increased by 10 mg/h every 2 h until a maximum rate of 40 mg/h was reached. This rate was continued for 120 h and was then tapered off by 10 mg/h every 2 h; Sheet 8. Combining data from all patients including this study show that poor responders to ketamine therapy have significantly lower body weight relative to responders. [file 12967_2016_820_MOESM5_ESM.xlsx]

## Sheet: control
Control	Age	Gender	Weight	Height	BMI
C1	42	F	120	63	21.2547
C2	37	F	134	67	20.9851
C3	55	F	150	66	24.208
C4	30	M	190	70	27.2592
C5*	63	M	190	71	26.4967
C6*	42	F	145	66	23.4011
C7	40	F	240	67	37.5852
C8	24	F	113	62	20.6657
C9*	34	F	124	66	20.0119
C10	64	F	165	69	24.3636
C11	29	F	132	62	24.1405
C12*	49	M	186	75	23.2459
C13	47	F	140	65.5	22.9404
C14*	59	F	117	60	22.8475
C15*	41	F	110	65	18.303
C16	23	M	165	67	25.8398
C17	56	M	235	78	27.154
C18	25	F	117	63	20.7234
C19	43	M	165	70	23.6724
*	Plasma samples available

## Sheet: CRPs Patients
Patients	Age	Gender	Weight	Height	BMI	CRPS Type	Duration	Age_On	Pain	NARC	AED	ADP	AAX	RAD	HEART	ARTHRITIS	IBS	HBP	SEIZURE	DISK	CHOLESTEROL	GAD(gen anx dis)	DEPRESS	GERD	HEADACHE	THYROID
P1	40	F	128	65	21.298	1	9.25	30.75	7	1	0	1	0	0	0	0	0	0	0	0	0	0	1	0	1	0
P2	42	M	190	72	25.7658	1	5.75	36.25	4	1	1	1	0	0	0	0	0	1	0	0	0	0	0	0	0	0
P3	37	M	198	74	25.4189	1	1.4	35.6	6	1	0	1	1	1	0	0	0	1	0	0	1	1	1	0	1	0
P4	45	M	202	67	31.6342	1	2.75	42.25	6	0	1	1	1	0	0	0	0	1	0	0	1	1	1	1	1	0
P5	31	F	170	62	31.09	1	6	25	6	0	1	1	0	1	0	0	0	0	0	0	0	0	1	0	1	0
P6	41	F	155	67	24.2738	1	1.08	39.92	4	0	1	0	0	0	0	0	0	0	0	0	0	0	0	0	1	1
P7	32	F	165	64	28.3191	1	7	25	8	1	1	1	1	0	0	0	1	0	0	0	0	1	1	0	1	0
P8	27	F	128	62	23.4089	1	4	23	7	0	1	0	0	0	0	0	0	0	0	1	0	1	1	0	1	0
P9	59	M	185	70	26.5418	1	12	47	3	1	0	1	1	0	1	1	0	1	0	1	0	0	1	0	1	0
P10	44	M	200	66	32.2773	1	5	39	8	1	1	1	1	1	0	0	0	0	0	0	0	0	1	1	0	1
P11	58	F	272	64	46.6836	1	4.8	53.2	8	1	1	1	0	0	0	0	1	1	0	0	0	1	1	1	1
P12*	39	F	194	67	30.3814	1	4	35	7	1	1	1	0	0	0	0	1	0	0	0	0	0	0	1	1	0
P13*	65	F	165	61	31.1731	2	7	58	7	0	1	1	1	0	1	0	0	1	1	0	1	1	1	0	1	0
P14*	46	M	215	68	32.6871	2	8	38	5	1	0	0	1	0	0	0	0	0	0	1	1	1	1	0	0	0
P15*	50	F	189	63	33.4762	1	2	48	8	0	0	1	1	0	1	0	0	1	0	0	1	1	1	0	1	0
P16*	51	F	200	64	34.3262	1	12	39	8	0	1	1	1	0	1	1	1	0	0	0	1	1	1	0	1	0
P17*	54	F	248	63	43.9264	2	23	31	10	0	1	1	0	1	1	0	1	1	0	0	1	0	1	0	1	0
P18*	51	F	176	68.5	26.3686	1	4	47	8	0	1	1	1	0	1	0	1	0	0	1	1	1	1	0	1	0
P19*	43	F	260	63	46.0519	1	5	38	8	0	1	0	0	0	1	0	1	1	0	1	0	0	1	0	0	0
P20#	35	F	150	66	24.208	1	6	29	8	0	0	0	0	1	1	0	0	0	0	0	0	0	0	0	1	0
P21#	47	M	150	65	24.9586	1	2	45	9	1	1	1	0	0	0	0	0	0	0	0	0	0	1	0	0	0
P22#	56	F	145	63	25.6828	1	6.4	49.6	8	1	1	1	1	0	0	0	0	0	0	0	0	1	1	0	1	0
P23#	33	F	166	68	25.2375	1	3.6	29.4	7	1	1	1	1	0	0	0	0	0	0	0	0	1	1	0	1	0
P24#	69	F	152	61	28.717	2	24	45	10	0	1	0	0	0	1	0	0	1	0	0	1	0	0	1	1	0
P25#	45	F	100	63	17.7123	1	8	37	8	0	0	0	0	0	0	0	0	0	0	0	0	0	0	0	1	1
P26#	45	F	160	61	30.2284	2	12	33	8	1	0	1	1	1	1	0	0	0	0	0	0	1	1	0	1	0
*	Ketamine responder
#	Ketamine poor responder

## Sheet: key 
Key
	Demographics
Age	in years
Gender	F=female M=male
Weight	in pounds
Height	in inches
BMI	body mass index = mass (kg)/(height (m)2 or 703*mass(lb)/(height(in))2
Duration	Duration of CRPS in years
Age_On	Age in years when disease started
Pain	Level of pain (0-10 scale) at the time the blood was drawn (0=no pain, 10= worst pain imaginable)
	Medicines
NARC	1=taking narcotics 0=not
AED	1=taking anti epileptic drugs 0=not
ADP	1=taking anti depressants 0=not
AAX	1=taking anti ansiolytics 0=not
	Other Conditions 1=has, 0=does not have
RAD	Radiculopathy
HEART	Heart disease
ARTHRITIS	Arthritis
IBS	Irritable bowel syndrome
HBP	High blood pressure
SEIZURE	Seizure disorder
DISK	Spinal disk disease
CHOLESTEROL	High cholesterol
GAD(gen anx dis)	generalized anxiety disorder
DEPRESS	Depression
GERD	Gastroesophageal reflux disease
HEADACHE	Headaches, migraines etc.
THYROID	Thyroid disease

## Sheet: Ketamine response
Patients	Age	Gender	BMI	McGill Pre pain score	McGill Post pain score	NRS Pre pain score	NRS Post pain score	McGill Ratio	NRS Ratio	Average Change	Average Percentage Change
P12*	39	F	30.3814	95	13	7	2	0.863158	0.714286	0.788722	78.8722
P13*	65	F	31.1731	139	11	7	3	0.920863	0.571429	0.746146	74.6146
P14*	46	M	32.6871	127	23	5	1	0.818898	0.8	0.809449	80.9449
P15*	50	F	33.4762	167	15	8	4	0.91018	0.5	0.70509	70.509
P16*	51	F	34.3262	122	19	8	1	0.844262	0.875	0.859631	85.9631
P17*	54	F	43.9264	113	12	10	1	0.893805	0.9	0.896903	89.6903
P18*	51	F	26.3686	114	2	8	2	0.982456	0.75	0.866228	86.6228
P19*	43	F	46.0519	73	3	8	1	0.958904	0.875	0.916952	91.6952
P20#	35	F	24.208	118	145	8	8	-0.228814	0	-0.114407	-11.4407
P21#	47	M	24.9586	128	159	9	9	-0.242188	0	-0.121094	-12.1094
P22#	56	F	25.6828	57	74	8	8	-0.298246	0	-0.149123	-14.9123
P23#	33	F	25.2375	118	143	7	8	-0.211864	-0.142857	-0.177361	-17.7361
P24#	69	F	28.717	110	108	10	9	0.0181818	0.1	0.0590909	5.90909
P25#	45	F	17.7123	180	99	8	5	0.45	0.375	0.4125	41.25
P26#	45	F	30.2284	50	96	8	10	-0.92	-0.25	-0.585	-58.5
*	Ketamine responder
#	Ketamine poor responder
NRS	Numeric Rating Scale

## Sheet: Correlation study
Patients	miR-34a relative expresson value	Body weight	BMI	Pain relief	POMC relative expression		BMI vs Pain relief			Body weight vs Pain relief
P12*	1.8124	88.0218	30.3814	78.8722	0.786702		Spearman r	0.6929		Spearman r	0.7668
P13*	0.456885	74.8639	31.1731	74.6146	0.267279		95% confidence interval	0.2643 to 0.8929		95% confidence interval	0.4051 to 0.9209
P14*	25.9693	97.5499	32.6871	80.9449	0.724649		P value (two-tailed)	0.0042		P value (two-tailed)	0.0009
P15*	31.7511	85.7532	33.4762	70.509	0.486722		P value summary	**		P value summary	***
P16*	43.5763	90.7441	34.3262	85.9631	0.356939		Exact or approximate P value?	Gaussian Approximation		Exact or approximate P value?	Gaussian Approximation
P17*	25.0525	112.523	43.9264	89.6903	0.959582		Is the correlation significant? (alpha=0.05)	Yes		Is the correlation significant? (alpha=0.05)	Yes
P18*	1.89275	79.8548	26.3686	86.6228	0.712404
P19*	8.36563	117.967	46.0519	91.6952	1.10518		relative expression of miR-34a vs Pain relief			relative expression of miR-34a vs Body weight			relative expression of miR-34a vs BMI
P20#	5.45192	68.0581	24.208	-11.4407	2.80298		Spearman r	0.5643		Pearson r	0.5416		Pearson r	0.5207
P21#	0.087898	68.0581	24.9586	-12.1094	1.39142		95% confidence interval	0.05638 to 0.8402		95% confidence interval	0.04049 to 0.8250		95% confidence interval	0.01143 to 0.8155
P22#	0.00643466	65.7895	25.6828	-14.9123	1.35231		P value (two-tailed)	0.0284		P value (two-tailed)	0.037		P value (two-tailed)	0.0466
P23#	0.0253206	75.3176	25.2375	-17.7361	5.44869		P value summary	*		P value summary	*		P value summary	*
P24#	0.0143143	68.9655	28.717	5.90909	1.87179		Exact or approximate P value?	Gaussian Approximation		Is the correlation significant? (alpha=0.05)	Yes		Is the correlation significant? (alpha=0.05)	Yes
P25#	0.0107627	45.3721	17.7123	41.25	1.42177		Is the correlation significant? (alpha=0.05)	Yes		R squared	0.2934		R squared	0.2712
P26#	5.41715	72.5953	30.2284	-58.5	3.08026
							relative expression of POMC vs Pain relief			relative expression of POMC vs Body weight			relative expression of POMC vs BMI
*	Ketamine responder						Spearman r	-0.6893		Pearson r	-0.3009		Pearson r	-0.3403
#	Ketamine poor responder						95% confidence interval	-0.8915 to -0.2580		95% confidence interval	-0.7046 to 0.2500		95% confidence interval	-0.7261 to 0.2084
							P value (two-tailed)	0.0045		P value (two-tailed)	0.2759		P value (two-tailed)	0.2146
							P value summary	**		P value summary	ns		P value summary	ns
							Exact or approximate P value?	Gaussian Approximation		Is the correlation significant? (alpha=0.05)	No		Is the correlation significant? (alpha=0.05)	No
							Is the correlation significant? (alpha=0.05)	Yes		R squared	0.09052		R squared	0.1158

## Sheet: Goldberg et al., 2010
Patient data with pain scores modified from Goldberg et al., 2010
Subject number	Height (cm)	Weight (kg)	ht (m)	BMI	0-10 Pain level pre dosing	0-10 Pain level Day 5	% Change Pain level Day 1 -5
3*	156.2	118.2	1.562	48.4457	8	0	1
13*	162.6	73.2	1.626	27.6866	10	2	0.8
1*	182.9	81.8	1.829	24.4526	4	1	0.75
9*	157.5	72.7	1.575	29.3071	7	2	0.714286
16*	162.6	41.5	1.626	15.6967	8	3	0.625
14*	177.8	93.6	1.778	29.6082	10	4	0.6
5#	160	53.1	1.6	20.7422	10	5	0.5
8#	160	50	1.6	19.5312	7	4	0.428571
10#	175.3	56.8	1.753	18.4835	10	6	0.4
15#	165.1	62.3	1.651	22.8557	10	7	0.3
6#	167.6	52.3	1.676	18.6189	8	7	0.125
2#	157.5	51.8	1.575	20.8818	8.5	7.5	0.117647
4#	170.2	61.4	1.702	21.1958	8	8	0
12#	167.6	77.7	1.676	27.6613	10	10	0
11#	165.1	77.3	1.651	28.3586	10	10	0
7#	170.2	62	1.702	21.4029	8	10	-0.25
*	Ketamine responder
#	Ketamine poor responder
Data in graph represent mean ± SEM

## Sheet: Schwartzman et al., 2009
Data adapted from Schawrtzman et al., 2009
Patient ID	Pretreatment pain score	Posttreatment pain score	Average pain change	Body weight (kg)	Height (m)	BMI
1*	6	3.66667	0.388889	75	1.5621	30.7357
3#	8.33333	7	0.16	100	1.7145	34.0193
6#	8	8	0	54.5455	unavailable	unavailable
9*	7.5	1	0.866667	72.7273	1.5748	29.3256
12#	7.5	7.875	-0.05	77.2727	1.7272	25.9025
16#	10	10	0	50	1.6764	17.7916
18*	8	5.375	0.328125	75.4545	1.6637	27.2606
21#	9	8.75	0.0277778	50	unavailable	unavailable
23#	7.66667	7	0.0869565	52.7273	1.651	19.3438
.	Responders and poor responder definition based on the 50% pain relief that was used in our study
*	Ketamine responder
#	Ketamine poor responder
	Data in graph rpresent mean±SEM
	Differences from our study
	Treatment regimen differed from our study (patients received a lower dose (25 mg/h daily) of ketamine in an outpatient setting for 10 days)
	Average pain scores determined as the average overall pain scores between the weeks 1-6 after termination of ketamine infusion.

## Sheet: Patients from3 studies combined
Study	Responders	Poor responders
Schwartzman et al 2009	75	100
	72.7273	54.5455
	75.4545	77.2727
Goldberg et al 2010	93.6	50
	41.5	50
	72.7	52.7273
	81.8	61.4
	73.2	62
	118.2	77.7
	53.1	77.3
Shenoda et al	88.0218	52.3
	74.8639	51.8
	97.5499	62.3
	85.7532	56.8
	90.7441	50
	112.523	68.0581
	79.8548	68.0581
	117.967	65.7895
		75.3176
		68.9655
		45.3721
		72.5953
n	18	22
mean	83.5866	61.8392
SE	4.73699	2.79126
The T-value is 3.779441. The P-Value is .00054. The result is significant at p < .001.
Data represent mean ± SEM *** p< 0.001.
